# Supplementary material for: Genome-wide association study reveals novel loci associated with body size and carcass yields in Shaoxing ducks
Source: BMC Genomics. 2025 Dec 9;27:37. doi: 10.1186/s12864-025-12411-1 (PMC12802297; doi:10.1186/s12864-025-12411-1)
Supplement: Supplementary file 1 — Supplementary Material 1. [file 12864_2025_12411_MOESM1_ESM.xlsx]

## Sheet: Table S1
	3__61134603	3__61134622	3__61134709	3__61137585	3__61137711	3__61148413	3__61150412	3__61151082	3__61152126	3__61169532	3__61169546	3__61178769	3__61179349	3__61179381	3__61179992	3__61180026	3__61180035	3__61180124	3__61180214	3__61180892	3__61181021	3__61181960	3__61205342
73.16	G	G	A	A	G	C	T	C	G	C	G	T	T	C	C	C	T	T	G	C	T	G	T	95.1887
73.16	G	G	A	A	G	C	T	C	G	C	G	T	T	C	C	C	T	T	G	C	T	G	T
105.48	G	G	A	A	G	C	T	C	G	C	G	T	T	C	C	C	T	T	G	C	T	G	T
105.48	G	G	A	A	G	C	T	C	G	C	G	T	T	C	C	C	T	T	G	C	T	G	T
85.66	G	G	A	A	G	C	T	C	G	C	G	T	T	C	C	C	T	T	G	C	T	G	T
85.66	G	G	A	A	G	C	T	C	G	C	G	T	T	C	C	C	T	T	G	C	T	G	T
85.32	G	G	A	A	G	C	T	C	G	C	G	T	T	C	C	C	T	T	G	C	T	G	T
85.32	G	G	A	A	G	C	T	C	G	C	G	T	T	C	C	C	T	T	G	C	T	G	T
89	G	G	A	A	G	C	T	C	G	C	G	T	T	C	C	C	T	T	G	C	T	G	T
89	G	G	A	A	G	C	T	C	G	C	G	T	T	C	C	C	T	T	G	C	T	G	T
102.74	G	G	A	A	G	C	T	C	G	C	G	T	T	C	C	C	T	T	G	C	T	G	T
102.74	G	G	A	A	G	C	T	C	G	C	G	T	T	C	C	C	T	T	G	C	T	G	T
95.4	G	G	A	A	G	C	T	C	G	C	G	T	T	C	C	C	T	T	G	C	T	G	T
95.4	G	G	A	A	G	C	T	C	G	C	G	T	T	C	C	C	T	T	G	C	T	G	T
104.04	G	G	A	A	G	C	T	C	G	C	G	T	T	C	C	C	T	T	G	C	T	G	T
104.04	G	G	A	A	G	C	T	C	G	C	G	T	T	C	C	C	T	T	G	C	T	G	T
112.02	G	G	A	A	G	C	T	C	G	C	G	T	T	C	C	C	T	T	G	C	T	G	T
112.02	G	G	A	A	G	C	T	C	G	C	G	T	T	C	C	C	T	T	G	C	T	G	T
89.26	G	G	A	A	G	C	T	C	G	C	G	T	T	C	C	C	T	T	G	C	T	G	T
89.26	G	G	A	A	G	C	T	C	G	C	G	T	T	C	C	C	T	T	G	C	T	G	T
94.6	G	G	A	A	G	C	T	C	G	C	G	T	T	C	C	C	T	T	G	C	T	G	T
94.6	G	G	A	A	G	C	T	C	G	C	G	T	T	C	C	C	T	T	G	C	T	G	T
98.46	G	G	A	A	G	C	T	C	G	C	G	T	T	C	C	C	T	T	G	C	T	G	T
98.46	G	G	A	A	G	C	T	C	G	C	G	T	T	C	C	C	T	T	G	C	T	G	T
77.3	G	G	A	A	G	C	T	C	G	C	G	T	T	C	C	C	T	T	G	C	T	G	T
77.3	G	G	A	A	G	C	T	C	G	C	G	T	T	C	C	C	T	T	G	C	T	G	T
83.1	G	G	A	A	G	C	T	C	G	C	G	T	T	C	C	C	T	T	G	C	T	G	T
83.1	G	G	A	A	G	C	T	C	G	C	G	T	T	C	C	C	T	T	G	C	T	G	T
78.9	G	G	A	A	G	C	T	C	G	C	G	T	T	C	C	C	T	T	G	C	T	G	T
78.9	G	G	A	A	G	C	T	C	G	C	G	T	T	C	C	C	T	T	G	C	T	G	T
79.04	G	G	A	A	G	C	T	C	G	C	G	T	T	C	C	C	T	T	G	C	T	G	T
85.5	G	G	A	A	G	C	T	C	G	C	G	T	T	C	C	C	T	T	G	C	T	G	T
100.84	G	G	A	A	G	C	T	C	G	C	G	T	T	C	C	C	T	T	G	C	T	G	T
100.84	G	G	A	A	G	C	T	C	G	C	G	T	T	C	C	C	T	T	G	C	T	G	T
85.24	G	G	A	A	G	C	T	C	G	C	G	T	T	C	C	C	T	T	G	C	T	G	T
85.24	G	G	A	A	G	C	T	C	G	C	G	T	T	C	C	C	T	T	G	C	T	G	T
126.36	G	G	A	A	G	C	T	C	G	C	G	T	T	C	C	C	T	T	G	C	T	G	T
126.36	G	G	A	A	G	C	T	C	G	C	G	T	T	C	C	C	T	T	G	C	T	G	T
83.08	G	G	A	A	G	C	T	C	G	C	G	T	T	C	C	C	T	T	G	C	T	G	T
83.08	G	G	A	A	G	C	T	C	G	C	G	T	T	C	C	C	T	T	G	C	T	G	T
78.5	G	G	A	A	G	C	T	C	G	C	G	T	T	C	C	C	T	T	G	C	T	G	T
87.86	G	G	A	A	G	C	T	C	G	C	G	T	T	C	C	C	T	T	G	C	T	G	T
87.86	G	G	A	A	G	C	T	C	G	C	G	T	T	C	C	C	T	T	G	C	T	G	T
94.3	G	G	A	A	G	C	T	C	G	C	G	T	T	C	C	C	T	T	G	C	T	G	T
94.3	G	G	A	A	G	C	T	C	G	C	G	T	T	C	C	C	T	T	G	C	T	G	T
94.36	G	G	A	A	G	C	T	C	G	C	G	T	T	C	C	C	T	T	G	C	T	G	T
94.36	G	G	A	A	G	C	T	C	G	C	G	T	T	C	C	C	T	T	G	C	T	G	T
79.2	G	G	A	A	G	C	T	C	G	C	G	T	T	C	C	C	T	T	G	C	T	G	T
112.88	G	G	A	A	G	C	T	C	G	C	G	T	T	C	C	C	T	T	G	C	T	G	T
112.88	G	G	A	A	G	C	T	C	G	C	G	T	T	C	C	C	T	T	G	C	T	G	T
78.26	G	G	A	A	G	C	T	C	G	C	G	T	T	C	C	C	T	T	G	C	T	G	T
93	G	G	A	A	G	C	T	C	G	C	G	T	T	C	C	C	T	T	G	C	T	G	T
93	G	G	A	A	G	C	T	C	G	C	G	T	T	C	C	C	T	T	G	C	T	G	T
99.84	G	G	A	A	G	C	T	C	G	C	G	T	T	C	C	C	T	T	G	C	T	G	T
99.84	G	G	A	A	G	C	T	C	G	C	G	T	T	C	C	C	T	T	G	C	T	G	T
105.36	G	G	A	A	G	C	T	C	G	C	G	T	T	C	C	C	T	T	G	C	T	G	T
105.36	G	G	A	A	G	C	T	C	G	C	G	T	T	C	C	C	T	T	G	C	T	G	T
108.7	G	G	A	A	G	C	T	C	G	C	G	T	T	C	C	C	T	T	G	C	T	G	T
108.7	G	G	A	A	G	C	T	C	G	C	G	T	T	C	C	C	T	T	G	C	T	G	T
98.48	G	G	A	A	G	C	T	C	G	C	G	T	T	C	C	C	T	T	G	C	T	G	T
98.48	G	G	A	A	G	C	T	C	G	C	G	T	T	C	C	C	T	T	G	C	T	G	T
118.44	G	G	A	A	G	C	T	C	G	C	G	T	T	C	C	C	T	T	G	C	T	G	T
118.44	G	G	A	A	G	C	T	C	G	C	G	T	T	C	C	C	T	T	G	C	T	G	T
88.34	G	G	A	A	G	C	T	C	G	C	G	T	T	C	C	C	T	T	G	C	T	G	T
88.34	G	G	A	A	G	C	T	C	G	C	G	T	T	C	C	C	T	T	G	C	T	G	T
98.8	G	G	A	A	G	C	T	C	G	C	G	T	T	C	C	C	T	T	G	C	T	G	T
98.8	G	G	A	A	G	C	T	C	G	C	G	T	T	C	C	C	T	T	G	C	T	G	T
87.6	G	G	A	A	G	C	T	C	G	C	G	T	T	C	C	C	T	T	G	C	T	G	T
87.6	G	G	A	A	G	C	T	C	G	C	G	T	T	C	C	C	T	T	G	C	T	G	T
109	G	G	A	A	G	C	T	C	G	C	G	T	T	C	C	C	T	T	G	C	T	G	T
109	G	G	A	A	G	C	T	C	G	C	G	T	T	C	C	C	T	T	G	C	T	G	T
90.82	G	G	A	A	G	C	T	C	G	C	G	T	T	C	C	C	T	T	G	C	T	G	T
90.82	G	G	A	A	G	C	T	C	G	C	G	T	T	C	C	C	T	T	G	C	T	G	T
93.34	G	G	A	A	G	C	T	C	G	C	G	T	T	C	C	C	T	T	G	C	T	G	T
93.34	G	G	A	A	G	C	T	C	G	C	G	T	T	C	C	C	T	T	G	C	T	G	T
93.22	G	G	A	A	G	C	T	C	G	C	G	T	T	C	C	C	T	T	G	C	T	G	T
93.22	G	G	A	A	G	C	T	C	G	C	G	T	T	C	C	C	T	T	G	C	T	G	T
84.42	G	G	A	A	G	C	T	C	G	C	G	T	T	C	C	C	T	T	G	C	T	G	T
84.42	G	G	A	A	G	C	T	C	G	C	G	T	T	C	C	C	T	T	G	C	T	G	T
79.42	G	G	A	A	G	C	T	C	G	C	G	T	T	C	C	C	T	T	G	C	T	G	T
79.42	G	G	A	A	G	C	T	C	G	C	G	T	T	C	C	C	T	T	G	C	T	G	T
90.72	G	G	A	A	G	C	T	C	G	C	G	T	T	C	C	C	T	T	G	C	T	G	T
90.72	G	G	A	A	G	C	T	C	G	C	G	T	T	C	C	C	T	T	G	C	T	G	T
101.02	G	G	A	A	G	C	T	C	G	C	G	T	T	C	C	C	T	T	G	C	T	G	T
101.02	G	G	A	A	G	C	T	C	G	C	G	T	T	C	C	C	T	T	G	C	T	G	T
98.86	G	G	A	A	G	C	T	C	G	C	G	T	T	C	C	C	T	T	G	C	T	G	T
98.86	G	G	A	A	G	C	T	C	G	C	G	T	T	C	C	C	T	T	G	C	T	G	T
72.9	G	G	A	A	G	C	T	C	G	C	G	T	T	C	C	C	T	T	G	C	T	G	T
72.9	G	G	A	A	G	C	T	C	G	C	G	T	T	C	C	C	T	T	G	C	T	G	T
97.78	G	G	A	A	G	C	T	C	G	C	G	T	T	C	C	C	T	T	G	C	T	G	T
97.78	G	G	A	A	G	C	T	C	G	C	G	T	T	C	C	C	T	T	G	C	T	G	T
114.5	G	G	A	A	G	C	T	C	G	C	G	T	T	C	C	C	T	T	G	C	T	G	T
114.5	G	G	A	A	G	C	T	C	G	C	G	T	T	C	C	C	T	T	G	C	T	G	T
79.92	G	G	A	A	G	C	T	C	G	C	G	T	T	C	C	C	T	T	G	C	T	G	T
79.92	G	G	A	A	G	C	T	C	G	C	G	T	T	C	C	C	T	T	G	C	T	G	T
83.66	G	G	A	A	G	C	T	C	G	C	G	T	T	C	C	C	T	T	G	C	T	G	T
83.66	G	G	A	A	G	C	T	C	G	C	G	T	T	C	C	C	T	T	G	C	T	G	T
101.12	G	G	A	A	G	C	T	C	G	C	G	T	T	C	C	C	T	T	G	C	T	G	T
101.12	G	G	A	A	G	C	T	C	G	C	G	T	T	C	C	C	T	T	G	C	T	G	T
96.22	G	G	A	A	G	C	T	C	G	C	G	T	T	C	C	C	T	T	G	C	T	G	T
96.22	G	G	A	A	G	C	T	C	G	C	G	T	T	C	C	C	T	T	G	C	T	G	T
106.04	G	G	A	A	G	C	T	C	G	C	G	T	T	C	C	C	T	T	G	C	T	G	T
106.04	G	G	A	A	G	C	T	C	G	C	G	T	T	C	C	C	T	T	G	C	T	G	T
70.86	G	G	A	A	G	C	T	C	G	C	G	T	T	C	C	C	T	T	G	C	T	G	T
70.86	G	G	A	A	G	C	T	C	G	C	G	T	T	C	C	C	T	T	G	C	T	G	T
77.66	G	G	A	A	G	C	T	C	G	C	G	T	T	C	C	C	T	T	G	C	T	G	T
77.66	G	G	A	A	G	C	T	C	G	C	G	T	T	C	C	C	T	T	G	C	T	G	T
117.1	G	G	A	A	G	C	T	C	G	C	G	T	T	C	C	C	T	T	G	C	T	G	T
117.1	G	G	A	A	G	C	T	C	G	C	G	T	T	C	C	C	T	T	G	C	T	G	T
103.98	G	G	A	A	G	C	T	C	G	C	G	T	T	C	C	C	T	T	G	C	T	G	T
103.98	G	G	A	A	G	C	T	C	G	C	G	T	T	C	C	C	T	T	G	C	T	G	T
87.38	G	G	A	A	G	C	T	C	G	C	G	T	T	C	C	C	T	T	G	C	T	G	T
87.38	G	G	A	A	G	C	T	C	G	C	G	T	T	C	C	C	T	T	G	C	T	G	T
111.58	G	G	A	A	G	C	T	C	G	C	G	T	T	C	C	C	T	T	G	C	T	G	T
111.58	G	G	A	A	G	C	T	C	G	C	G	T	T	C	C	C	T	T	G	C	T	G	T
98.78	G	G	A	A	G	C	T	C	G	C	G	T	T	C	C	C	T	T	G	C	T	G	T
98.78	G	G	A	A	G	C	T	C	G	C	G	T	T	C	C	C	T	T	G	C	T	G	T
96.86	G	G	A	A	G	C	T	C	G	C	G	T	T	C	C	C	T	T	G	C	T	G	T
110.86	G	G	A	A	G	C	T	C	G	C	G	T	T	C	C	C	T	T	G	C	T	G	T
110.86	G	G	A	A	G	C	T	C	G	C	G	T	T	C	C	C	T	T	G	C	T	G	T
123.86	G	G	A	A	G	C	T	C	G	C	G	T	T	C	C	C	T	T	G	C	T	G	T
123.86	G	G	A	A	G	C	T	C	G	C	G	T	T	C	C	C	T	T	G	C	T	G	T
84.06	G	G	A	A	G	C	T	C	G	C	G	T	T	C	C	C	T	T	G	C	T	G	T
84.06	G	G	A	A	G	C	T	C	G	C	G	T	T	C	C	C	T	T	G	C	T	G	T
85.1	G	G	A	A	G	C	T	C	G	C	G	T	T	C	C	C	T	T	G	C	T	G	T
85.1	G	G	A	A	G	C	T	C	G	C	G	T	T	C	C	C	T	T	G	C	T	G	T
124.86	G	G	A	A	G	C	T	C	G	C	G	T	T	C	C	C	T	T	G	C	T	G	T
124.86	G	G	A	A	G	C	T	C	G	C	G	T	T	C	C	C	T	T	G	C	T	G	T
113.96	G	G	A	A	G	C	T	C	G	C	G	T	T	C	C	C	T	T	G	C	T	G	T
113.96	G	G	A	A	G	C	T	C	G	C	G	T	T	C	C	C	T	T	G	C	T	G	T
82.12	G	G	A	A	G	C	T	C	G	C	G	T	T	C	C	C	T	T	G	C	T	G	T
82.12	G	G	A	A	G	C	T	C	G	C	G	T	T	C	C	C	T	T	G	C	T	G	T
112.54	G	G	A	A	G	C	T	C	G	C	G	T	T	C	C	C	T	T	G	C	T	G	T
112.54	G	G	A	A	G	C	T	C	G	C	G	T	T	C	C	C	T	T	G	C	T	G	T
99.5	G	G	A	A	G	C	T	C	G	C	G	T	T	C	C	C	T	T	G	C	T	G	T
99.5	G	G	A	A	G	C	T	C	G	C	G	T	T	C	C	C	T	T	G	C	T	G	T
104.42	G	G	A	A	G	C	T	C	G	C	G	T	T	C	C	C	T	T	G	C	T	G	T
104.42	G	G	A	A	G	C	T	C	G	C	G	T	T	C	C	C	T	T	G	C	T	G	T
106	G	G	A	A	G	C	T	C	G	C	G	T	T	C	C	C	T	T	G	C	T	G	T
106	G	G	A	A	G	C	T	C	G	C	G	T	T	C	C	C	T	T	G	C	T	G	T
85.34	G	G	A	A	G	C	T	C	G	C	G	T	T	C	C	C	T	T	G	C	T	G	T
85.34	G	G	A	A	G	C	T	C	G	C	G	T	T	C	C	C	T	T	G	C	T	G	T
93.6	G	G	A	A	G	C	T	C	G	C	G	T	T	C	C	C	T	T	G	C	T	G	T
93.6	G	G	A	A	G	C	T	C	G	C	G	T	T	C	C	C	T	T	G	C	T	G	T
119.26	G	G	A	A	G	C	T	C	G	C	G	T	T	C	C	C	T	T	G	C	T	G	T
119.26	G	G	A	A	G	C	T	C	G	C	G	T	T	C	C	C	T	T	G	C	T	G	T
122.48	G	G	A	A	G	C	T	C	G	C	G	T	T	C	C	C	T	T	G	C	T	G	T
122.48	G	G	A	A	G	C	T	C	G	C	G	T	T	C	C	C	T	T	G	C	T	G	T
98.28	G	G	A	A	G	C	T	C	G	C	G	T	T	C	C	C	T	T	G	C	T	G	T
98.28	G	G	A	A	G	C	T	C	G	C	G	T	T	C	C	C	T	T	G	C	T	G	T
105.88	G	G	A	A	G	C	T	C	G	C	G	T	T	C	C	C	T	T	G	C	T	G	T
105.88	G	G	A	A	G	C	T	C	G	C	G	T	T	C	C	C	T	T	G	C	T	G	T
93.5	G	G	A	A	G	C	T	C	G	C	G	T	T	C	C	C	T	T	G	C	T	G	T
93.5	G	G	A	A	G	C	T	C	G	C	G	T	T	C	C	C	T	T	G	C	T	G	T
74.5	G	G	A	A	G	C	T	C	G	C	G	T	T	C	C	C	T	T	G	C	T	G	T
74.5	G	G	A	A	G	C	T	C	G	C	G	T	T	C	C	C	T	T	G	C	T	G	T
89.72	G	G	A	A	G	C	T	C	G	C	G	T	T	C	C	C	T	T	G	C	T	G	T
84.48	G	G	A	A	G	C	T	C	G	C	G	T	T	C	C	C	T	T	G	C	T	G	T
84.48	G	G	A	A	G	C	T	C	G	C	G	T	T	C	C	C	T	T	G	C	T	G	T
90.22	G	G	A	A	G	C	T	C	G	C	G	T	T	C	C	C	T	T	G	C	T	G	T
90.22	G	G	A	A	G	C	T	C	G	C	G	T	T	C	C	C	T	T	G	C	T	G	T
87.84	G	G	A	A	G	C	T	C	G	C	G	T	T	C	C	C	T	T	G	C	T	G	T
87.84	G	G	A	A	G	C	T	C	G	C	G	T	T	C	C	C	T	T	G	C	T	G	T
70.92	G	G	A	A	G	C	T	C	G	C	G	T	T	C	C	C	T	T	G	C	T	G	T
70.92	G	G	A	A	G	C	T	C	G	C	G	T	T	C	C	C	T	T	G	C	T	G	T
92.18	G	G	A	A	G	C	T	C	G	C	G	T	T	C	C	C	T	T	G	C	T	G	T
92.18	G	G	A	A	G	C	T	C	G	C	G	T	T	C	C	C	T	T	G	C	T	G	T
87.18	G	G	A	A	G	C	T	C	G	C	G	T	T	C	C	C	T	T	G	C	T	G	T
87.18	G	G	A	A	G	C	T	C	G	C	G	T	T	C	C	C	T	T	G	C	T	G	T
112.64	G	G	A	A	G	C	T	C	G	C	G	T	T	C	C	C	T	T	G	C	T	G	T
112.64	G	G	A	A	G	C	T	C	G	C	G	T	T	C	C	C	T	T	G	C	T	G	T
95.56	G	G	A	A	G	C	T	C	G	C	G	T	T	C	C	C	T	T	G	C	T	G	T
95.56	G	G	A	A	G	C	T	C	G	C	G	T	T	C	C	C	T	T	G	C	T	G	T
83.86	G	G	A	A	G	C	T	C	G	C	G	T	T	C	C	C	T	T	G	C	T	G	T
83.86	G	G	A	A	G	C	T	C	G	C	G	T	T	C	C	C	T	T	G	C	T	G	T
92.66	G	G	A	A	G	C	T	C	G	C	G	T	T	C	C	C	T	T	G	C	T	G	T
92.66	G	G	A	A	G	C	T	C	G	C	G	T	T	C	C	C	T	T	G	C	T	G	T
82.32	G	G	A	A	G	C	T	C	G	C	G	T	T	C	C	C	T	T	G	C	T	G	T
82.32	G	G	A	A	G	C	T	C	G	C	G	T	T	C	C	C	T	T	G	C	T	G	T
109.68	G	G	A	A	G	C	T	C	G	C	G	T	T	C	C	C	T	T	G	C	T	G	T
109.68	G	G	A	A	G	C	T	C	G	C	G	T	T	C	C	C	T	T	G	C	T	G	T
86.52	G	G	A	A	G	C	T	C	G	C	G	T	T	C	C	C	T	T	G	C	T	G	T
86.52	G	G	A	A	G	C	T	C	G	C	G	T	T	C	C	C	T	T	G	C	T	G	T
125.16	G	G	A	A	G	C	T	C	G	C	G	T	T	C	C	C	T	T	G	C	T	G	T
125.16	G	G	A	A	G	C	T	C	G	C	G	T	T	C	C	C	T	T	G	C	T	G	T
88.04	G	G	A	A	G	C	T	C	G	C	G	T	T	C	C	C	T	T	G	C	T	G	T
88.04	G	G	A	A	G	C	T	C	G	C	G	T	T	C	C	C	T	T	G	C	T	G	T
109.32	G	G	A	A	G	C	T	C	G	C	G	T	T	C	C	C	T	T	G	C	T	G	T
109.32	G	G	A	A	G	C	T	C	G	C	G	T	T	C	C	C	T	T	G	C	T	G	T
91.82	G	G	A	A	G	C	T	C	G	C	G	T	T	C	C	C	T	T	G	C	T	G	T
91.82	G	G	A	A	G	C	T	C	G	C	G	T	T	C	C	C	T	T	G	C	T	G	T
96.8	G	G	A	A	G	C	T	C	G	C	G	T	T	C	C	C	T	T	G	C	T	G	T
96.8	G	G	A	A	G	C	T	C	G	C	G	T	T	C	C	C	T	T	G	C	T	G	T
86.92	G	G	A	A	G	C	T	C	G	C	G	T	T	C	C	C	T	T	G	C	T	G	T
86.92	G	G	A	A	G	C	T	C	G	C	G	T	T	C	C	C	T	T	G	C	T	G	T
119.26	G	G	A	A	G	C	T	C	G	C	G	T	T	C	C	C	T	T	G	C	T	G	T
119.26	G	G	A	A	G	C	T	C	G	C	G	T	T	C	C	C	T	T	G	C	T	G	T
80.06	G	G	A	A	G	C	T	C	G	C	G	T	T	C	C	C	T	T	G	C	T	G	T
80.06	G	G	A	A	G	C	T	C	G	C	G	T	T	C	C	C	T	T	G	C	T	G	T
93.84	G	G	A	A	G	C	T	C	G	C	G	T	T	C	C	C	T	T	G	C	T	G	T
93.84	G	G	A	A	G	C	T	C	G	C	G	T	T	C	C	C	T	T	G	C	T	G	T
83.62	G	G	A	A	G	C	T	C	G	C	G	T	T	C	C	C	T	T	G	C	T	G	T
83.62	G	G	A	A	G	C	T	C	G	C	G	T	T	C	C	C	T	T	G	C	T	G	T
77.22	G	G	A	A	G	C	T	C	G	C	G	T	T	C	C	C	T	T	G	C	T	G	T
73.6	G	G	A	A	G	C	T	C	G	C	G	T	T	C	C	C	T	T	G	C	T	G	T
73.6	G	G	A	A	G	C	T	C	G	C	G	T	T	C	C	C	T	T	G	C	T	G	T
99.68	G	G	A	A	G	C	T	C	G	C	G	T	T	C	C	C	T	T	G	C	T	G	T
99.68	G	G	A	A	G	C	T	C	G	C	G	T	T	C	C	C	T	T	G	C	T	G	T
95.94	G	G	A	A	G	C	T	C	G	C	G	T	T	C	C	C	T	T	G	C	T	G	T
95.94	G	G	A	A	G	C	T	C	G	C	G	T	T	C	C	C	T	T	G	C	T	G	T
81.76	G	G	A	A	G	C	T	C	G	C	G	T	T	C	C	C	T	T	G	C	T	G	T
81.76	G	G	A	A	G	C	T	C	G	C	G	T	T	C	C	C	T	T	G	C	T	G	T
80.72	G	G	A	A	G	C	T	C	G	C	G	T	T	C	C	C	T	T	G	C	T	G	T
80.72	G	G	A	A	G	C	T	C	G	C	G	T	T	C	C	C	T	T	G	C	T	G	T
89.36	G	G	A	A	G	C	T	C	G	C	G	T	T	C	C	C	T	T	G	C	T	G	T
89.36	G	G	A	A	G	C	T	C	G	C	G	T	T	C	C	C	T	T	G	C	T	G	T
67.74	G	G	A	A	G	C	T	C	G	C	G	T	T	C	C	C	T	T	G	C	T	G	T
67.74	G	G	A	A	G	C	T	C	G	C	G	T	T	C	C	C	T	T	G	C	T	G	T
126.14	G	G	A	A	G	C	T	C	G	C	G	T	T	C	C	C	T	T	G	C	T	G	T
126.14	G	G	A	A	G	C	T	C	G	C	G	T	T	C	C	C	T	T	G	C	T	G	T
117.24	G	G	A	A	G	C	T	C	G	C	G	T	T	C	C	C	T	T	G	C	T	G	T
117.24	G	G	A	A	G	C	T	C	G	C	G	T	T	C	C	C	T	T	G	C	T	G	T
87.4	G	G	A	A	G	C	T	C	G	C	G	T	T	C	C	C	T	T	G	C	T	G	T
87.4	G	G	A	A	G	C	T	C	G	C	G	T	T	C	C	C	T	T	G	C	T	G	T
100.72	G	G	A	A	G	C	T	C	G	C	G	T	T	C	C	C	T	T	G	C	T	G	T
100.72	G	G	A	A	G	C	T	C	G	C	G	T	T	C	C	C	T	T	G	C	T	G	T
78.24	G	G	A	A	G	C	T	C	G	C	G	T	T	C	C	C	T	T	G	C	T	G	T
78.24	G	G	A	A	G	C	T	C	G	C	G	T	T	C	C	C	T	T	G	C	T	G	T
83.16	G	G	A	A	G	C	T	C	G	C	G	T	T	C	C	C	T	T	G	C	T	G	T
83.16	G	G	A	A	G	C	T	C	G	C	G	T	T	C	C	C	T	T	G	C	T	G	T
87.46	G	G	A	A	G	C	T	C	G	C	G	T	T	C	C	C	T	T	G	C	T	G	T
87.46	G	G	A	A	G	C	T	C	G	C	G	T	T	C	C	C	T	T	G	C	T	G	T
82.98	G	G	A	A	G	C	T	C	G	C	G	T	T	C	C	C	T	T	G	C	T	G	T
82.98	G	G	A	A	G	C	T	C	G	C	G	T	T	C	C	C	T	T	G	C	T	G	T
84.5	G	G	A	A	G	C	T	C	G	C	G	T	T	C	C	C	T	T	G	C	T	G	T
84.5	G	G	A	A	G	C	T	C	G	C	G	T	T	C	C	C	T	T	G	C	T	G	T
89.26	G	G	A	A	G	C	T	C	G	C	G	T	T	C	C	C	T	T	G	C	T	G	T
89.26	G	G	A	A	G	C	T	C	G	C	G	T	T	C	C	C	T	T	G	C	T	G	T
92.08	G	G	A	A	G	C	T	C	G	C	G	T	T	C	C	C	T	T	G	C	T	G	T
92.08	G	G	A	A	G	C	T	C	G	C	G	T	T	C	C	C	T	T	G	C	T	G	T
90.1	G	G	A	A	G	C	T	C	G	C	G	T	T	C	C	C	T	T	G	C	T	G	T
90.1	G	G	A	A	G	C	T	C	G	C	G	T	T	C	C	C	T	T	G	C	T	G	T
82.76	G	G	A	A	G	C	T	C	G	C	G	T	T	C	C	C	T	T	G	C	T	G	T
82.76	G	G	A	A	G	C	T	C	G	C	G	T	T	C	C	C	T	T	G	C	T	G	T
78.38	G	G	A	A	G	C	T	C	G	C	G	T	T	C	C	C	T	T	G	C	T	G	T
78.38	G	G	A	A	G	C	T	C	G	C	G	T	T	C	C	C	T	T	G	C	T	G	T
91.14	G	G	A	A	G	C	T	C	G	C	G	T	T	C	C	C	T	T	G	C	T	G	T
91.14	G	G	A	A	G	C	T	C	G	C	G	T	T	C	C	C	T	T	G	C	T	G	T
93.62	G	G	A	A	G	C	T	C	G	C	G	T	T	C	C	C	T	T	G	C	T	G	T
93.62	G	G	A	A	G	C	T	C	G	C	G	T	T	C	C	C	T	T	G	C	T	G	T
96.52	G	G	A	A	G	C	T	C	G	C	G	T	T	C	C	C	T	T	G	C	T	G	T
96.52	G	G	A	A	G	C	T	C	G	C	G	T	T	C	C	C	T	T	G	C	T	G	T
93.14	G	G	A	A	G	C	T	C	G	C	G	T	T	C	C	C	T	T	G	C	T	G	T
93.14	G	G	A	A	G	C	T	C	G	C	G	T	T	C	C	C	T	T	G	C	T	G	T
92.04	G	G	A	A	G	C	T	C	G	C	G	T	T	C	C	C	T	T	G	C	T	G	T
92.04	G	G	A	A	G	C	T	C	G	C	G	T	T	C	C	C	T	T	G	C	T	G	T
138.4	G	G	A	A	G	C	T	C	G	C	G	T	T	C	C	C	T	T	G	C	T	G	T
138.4	G	G	A	A	G	C	T	C	G	C	G	T	T	C	C	C	T	T	G	C	T	G	T
105.34	G	G	A	A	G	C	T	C	G	C	G	T	T	C	C	C	T	T	G	C	T	G	T
105.34	G	G	A	A	G	C	T	C	G	C	G	T	T	C	C	C	T	T	G	C	T	G	T
98.54	G	G	A	A	G	C	T	C	G	C	G	T	T	C	C	C	T	T	G	C	T	G	T
98.54	G	G	A	A	G	C	T	C	G	C	G	T	T	C	C	C	T	T	G	C	T	G	T
94.32	G	G	A	A	G	C	T	C	G	C	G	T	T	C	C	C	T	T	G	C	T	G	T
94.32	G	G	A	A	G	C	T	C	G	C	G	T	T	C	C	C	T	T	G	C	T	G	T
81.62	G	G	A	A	G	C	T	C	G	C	G	T	T	C	C	C	T	T	G	C	T	G	T
81.62	G	G	A	A	G	C	T	C	G	C	G	T	T	C	C	C	T	T	G	C	T	G	T
101.5	G	G	A	A	G	C	T	C	G	C	G	T	T	C	C	C	T	T	G	C	T	G	T
101.5	G	G	A	A	G	C	T	C	G	C	G	T	T	C	C	C	T	T	G	C	T	G	T
94.58	G	G	A	A	G	C	T	C	G	C	G	T	T	C	C	C	T	T	G	C	T	G	T
94.58	G	G	A	A	G	C	T	C	G	C	G	T	T	C	C	C	T	T	G	C	T	G	T
87.62	G	G	A	A	G	C	T	C	G	C	G	T	T	C	C	C	T	T	G	C	T	G	T
87.62	G	G	A	A	G	C	T	C	G	C	G	T	T	C	C	C	T	T	G	C	T	G	T
110.68	G	G	A	A	G	C	T	C	G	C	G	T	T	C	C	C	T	T	G	C	T	G	T
110.68	G	G	A	A	G	C	T	C	G	C	G	T	T	C	C	C	T	T	G	C	T	G	T
90.96	G	G	A	A	G	C	T	C	G	C	G	T	T	C	C	C	T	T	G	C	T	G	T
90.96	G	G	A	A	G	C	T	C	G	C	G	T	T	C	C	C	T	T	G	C	T	G	T
90.6	G	G	A	A	G	C	T	C	G	C	G	T	T	C	C	C	T	T	G	C	T	G	T
90.6	G	G	A	A	G	C	T	C	G	C	G	T	T	C	C	C	T	T	G	C	T	G	T
105.52	G	G	A	A	G	C	T	C	G	C	G	T	T	C	C	C	T	T	G	C	T	G	T
105.52	G	G	A	A	G	C	T	C	G	C	G	T	T	C	C	C	T	T	G	C	T	G	T
96.56	G	G	A	A	G	C	T	C	G	C	G	T	T	C	C	C	T	T	G	C	T	G	T
96.56	G	G	A	A	G	C	T	C	G	C	G	T	T	C	C	C	T	T	G	C	T	G	T
102.04	G	G	A	A	G	C	T	C	G	C	G	T	T	C	C	C	T	T	G	C	T	G	T
102.04	G	G	A	A	G	C	T	C	G	C	G	T	T	C	C	C	T	T	G	C	T	G	T
130	G	G	A	A	G	C	T	C	G	C	G	T	T	C	C	C	T	T	G	C	T	G	T
130	G	G	A	A	G	C	T	C	G	C	G	T	T	C	C	C	T	T	G	C	T	G	T
83.16	G	G	A	A	G	C	T	C	G	C	G	T	T	C	C	C	T	T	G	C	T	G	T
83.16	G	G	A	A	G	C	T	C	G	C	G	T	T	C	C	C	T	T	G	C	T	G	T
93.54	G	G	A	A	G	C	T	C	G	C	G	T	T	C	C	C	T	T	G	C	T	G	T
93.54	G	G	A	A	G	C	T	C	G	C	G	T	T	C	C	C	T	T	G	C	T	G	T
113.76	G	G	A	A	G	C	T	C	G	C	G	T	T	C	C	C	T	T	G	C	T	G	T
113.76	G	G	A	A	G	C	T	C	G	C	G	T	T	C	C	C	T	T	G	C	T	G	T
94.7	G	G	A	A	G	C	T	C	G	C	G	T	T	C	C	C	T	T	G	C	T	G	T
94.7	G	G	A	A	G	C	T	C	G	C	G	T	T	C	C	C	T	T	G	C	T	G	T
117.2	G	G	A	A	G	C	T	C	G	C	G	T	T	C	C	C	T	T	G	C	T	G	T
117.2	G	G	A	A	G	C	T	C	G	C	G	T	T	C	C	C	T	T	G	C	T	G	T
91.94	G	G	A	A	G	C	T	C	G	C	G	T	T	C	C	C	T	T	G	C	T	G	T
91.94	G	G	A	A	G	C	T	C	G	C	G	T	T	C	C	C	T	T	G	C	T	G	T
105.14	G	G	A	A	G	C	T	C	G	C	G	T	T	C	C	C	T	T	G	C	T	G	T
105.14	G	G	A	A	G	C	T	C	G	C	G	T	T	C	C	C	T	T	G	C	T	G	T
97.94	G	G	A	A	G	C	T	C	G	C	G	T	T	C	C	C	T	T	G	C	T	G	T
97.94	G	G	A	A	G	C	T	C	G	C	G	T	T	C	C	C	T	T	G	C	T	G	T
97.16	G	G	A	A	G	C	T	C	G	C	G	T	T	C	C	C	T	T	G	C	T	G	T
97.16	G	G	A	A	G	C	T	C	G	C	G	T	T	C	C	C	T	T	G	C	T	G	T
89.52	G	G	A	A	G	C	T	C	G	C	G	T	T	C	C	C	T	T	G	C	T	G	T
89.52	G	G	A	A	G	C	T	C	G	C	G	T	T	C	C	C	T	T	G	C	T	G	T
83.82	G	G	A	A	G	C	T	C	G	C	G	T	T	C	C	C	T	T	G	C	T	G	T
83.82	G	G	A	A	G	C	T	C	G	C	G	T	T	C	C	C	T	T	G	C	T	G	T
92.74	G	G	A	A	G	C	T	C	G	C	G	T	T	C	C	C	T	T	G	C	T	G	T
92.74	G	G	A	A	G	C	T	C	G	C	G	T	T	C	C	C	T	T	G	C	T	G	T
100.08	G	G	A	A	G	C	T	C	G	C	G	T	T	C	C	C	T	T	G	C	T	G	T
100.08	G	G	A	A	G	C	T	C	G	C	G	T	T	C	C	C	T	T	G	C	T	G	T
110.62	G	G	A	A	G	C	T	C	G	C	G	T	T	C	C	C	T	T	G	C	T	G	T
110.62	G	G	A	A	G	C	T	C	G	C	G	T	T	C	C	C	T	T	G	C	T	G	T
81.98	G	G	A	A	G	C	T	C	G	C	G	T	T	C	C	C	T	T	G	C	T	G	T
81.98	G	G	A	A	G	C	T	C	G	C	G	T	T	C	C	C	T	T	G	C	T	G	T
88.44	G	G	A	A	G	C	T	C	G	C	G	T	T	C	C	C	T	T	G	C	T	G	T
88.44	G	G	A	A	G	C	T	C	G	C	G	T	T	C	C	C	T	T	G	C	T	G	T
83.1	G	G	A	A	G	C	T	C	G	C	G	T	T	C	C	C	T	T	G	C	T	G	T
83.1	G	G	A	A	G	C	T	C	G	C	G	T	T	C	C	C	T	T	G	C	T	G	T
77.22	A	A	G	G	A	T	G	T	A	T	C	C	C	T	A	T	G	C	A	T	C	A	C
89.72	A	A	G	G	A	T	G	T	A	T	C	C	C	T	A	T	G	C	A	T	C	A	C
98.26	A	A	G	G	A	T	G	T	A	T	C	C	C	T	A	T	G	C	A	T	C	A	C
96.86	A	A	G	G	A	T	G	T	A	T	C	C	C	T	C	C	T	C	A	T	C	A	C
78.26	A	A	A	G	A	T	G	T	A	T	C	C	C	T	A	T	G	C	A	T	C	A	T
90.08	G	A	A	A	G	C	T	C	G	C	G	T	C	C	C	C	T	T	G	C	T	G	T
90.08	A	A	G	G	A	T	G	T	A	T	C	C	C	T	A	T	G	C	A	T	C	A	C
98.26	G	G	A	A	G	C	T	C	G	C	C	C	T	C	C	C	T	T	G	C	T	G	T
79.04	A	A	G	G	A	T	G	T	A	T	C	C	C	T	A	T	G	C	A	T	C	A	C
85.5	G	G	A	A	G	T	T	T	G	C	G	T	T	C	C	C	T	T	G	C	T	G	T
78.5	A	A	G	G	A	T	G	T	A	T	C	C	C	T	A	T	G	C	A	T	C	A	C
79.2	A	A	G	G	A	T	G	T	A	T	C	C	C	T	A	T	G	C	A	T	C	A	C

## Sheet: Table S2
Category	Term	Count	%	PValue	Genes	List Total	Pop Hits	Pop Total	Fold Enrichment	Bonferroni	Benjamini	FDR
GOTERM_BP_DIRECT	GO:0007267~cell-cell signaling	3	6.52174	0.00886017	GJB1, FGF9, GJA3	44	47	14218	20.6257	0.757085	1	1
GOTERM_MF_DIRECT	GO:0042802~identical protein binding	6	13.0435	0.019628	GJB1, DPP9, CHMP1B, SACS, TNFAIP8L1, PFKP	43	552	14741	3.72624	0.773892	1	1
GOTERM_BP_DIRECT	GO:0001525~angiogenesis	3	6.52174	0.0278169	FGF9, GAB1, VEZF1	44	86	14218	11.2722	0.98873	1	1
UP_SEQ_FEATURE	COMPBIAS:Acidic residues	9	19.5652	0.0318668	RNF146, KDM4A, PCGF6, IFT88, ZMYM3, PRDM5, HMGB2, CUEDC1, AP3B2	42	1577	17054	2.31733	0.896377	1	1
GOTERM_CC_DIRECT	GO:0005576~extracellular region	6	13.0435	0.0461729	EGFL7, FGF9, HMGB2, RSPO3, COL6A3, IL17D	45	711	15833	2.96915	0.957882	1	1
GOTERM_CC_DIRECT	GO:0030117~membrane coat	2	4.34783	0.0462301	CHMP1B, AP3B2	45	17	15833	41.3935	0.958051	1	1
GOTERM_BP_DIRECT	GO:0006357~regulation of transcription by RNA polymerase II	7	15.2174	0.0474194	PCGF6, TBX22, PRDM5, SMARCA5, HMGB2, OTX2, VEZF1	44	879	14218	2.57333	0.999558	1	1
UP_SEQ_FEATURE	DOMAIN:Connexin N-terminal	2	4.34783	0.0493194	GJB1, GJA3	42	21	17054	38.6712	0.970998	1	1
UP_SEQ_FEATURE	DOMAIN:Gap junction protein cysteine-rich	2	4.34783	0.0516078	GJB1, GJA3	42	22	17054	36.9134	0.9755	1	1
GOTERM_MF_DIRECT	GO:0005243~gap junction channel activity	2	4.34783	0.0555024	GJB1, GJA3	43	20	14741	34.2814	0.986194	1	1
INTERPRO	IPR017990:Connexin_CS	2	4.34783	0.0566052	GJB1, GJA3	46	21	16250	33.6439	0.999998	1	1
INTERPRO	IPR019570:Connexin_CCC	2	4.34783	0.0592211	GJB1, GJA3	46	22	16250	32.1146	0.999999	1	1
INTERPRO	IPR000500:Connexin	2	4.34783	0.0592211	GJB1, GJA3	46	22	16250	32.1146	0.999999	1	1
INTERPRO	IPR038359:Connexin_N_sf	2	4.34783	0.0592211	GJB1, GJA3	46	22	16250	32.1146	0.999999	1	1
INTERPRO	IPR013092:Connexin_N	2	4.34783	0.0592211	GJB1, GJA3	46	22	16250	32.1146	0.999999	1	1
GOTERM_CC_DIRECT	GO:0005922~connexin complex	2	4.34783	0.059425	GJB1, GJA3	45	22	15833	31.9859	0.983505	1	1
UP_KW_DOMAIN	KW-0735~Signal-anchor	3	6.52174	0.060999	GALNT7, SGCG, ST3GAL3	22	164	8512	7.07761	0.499589	0.670989	0.670989
SMART	SM00037:CNX	2	4.34783	0.0775243	GJB1, GJA3	32	21	8093	24.0863	0.971291	1	1
GOTERM_MF_DIRECT	GO:0046872~metal ion binding	8	17.3913	0.079069	MIPEP, KDM4A, PCGF6, PITRM1, CISD2, SUCLG2, VEZF1, PFKP	43	1327	14741	2.0667	0.997925	1	1
SMART	SM01089:Connexin_CCC	2	4.34783	0.081067	GJB1, GJA3	32	22	8093	22.9915	0.975762	1	1
INTERPRO	IPR013083:Znf_RING/FYVE/PHD	4	8.69565	0.0941847	RNF146, KDM4A, PCGF6, MARCHF4	46	392	16250	3.6047	1	1	1
GOTERM_BP_DIRECT	GO:0007154~cell communication	2	4.34783	0.097966	GJB1, GJA3	44	34	14218	19.008	1	1	1
GOTERM_MF_DIRECT	GO:0008270~zinc ion binding	5	10.8696	0.0988856	RNF146, KDM4A, PITRM1, ZMYM3, MARCHF4	43	620	14741	2.76463	0.999594	1	1
